# Supplementary material for: SLiMScape 3.x: a Cytoscape 3 app for discovery of Short Linear Motifs in protein interaction networks
Source: F1000Res. 2015 Aug 5;4:477. [Version 1] doi: 10.12688/f1000research.6773.1 (PMC4670012; doi:10.12688/f1000research.6773.1)
Supplement: Supplementary file 1 [file f1000research-4-7277-s0000.tgz]

Archive with 1 entries (1 files):
- 815bf614-9a24-40e8-8195-15d6741d43f1.cys
